# Supplementary material for: Multilocus Genetic Profile Reflecting Low Dopaminergic Signaling Is Directly Associated with Obesity and Cardiometabolic Disorders Due to Antipsychotic Treatment
Source: Pharmaceutics. 2023 Aug 14;15(8):2134. doi: 10.3390/pharmaceutics15082134 (PMC10459305; doi:10.3390/pharmaceutics15082134)
Supplement: Supplementary file 1 [file pharmaceutics-15-02134-s001.zip]

Archive with 1 entries (1 files):
- pharmaceutics-2505574-supplementary.pdf
